# Supplementary material for: Two new species of Elatostema (Urticaceae) from southeast Yunnan, China
Source: PhytoKeys. 2011 Nov 29;(7):57–62. doi: 10.3897/phytokeys.7.2022 (PMC3261043; doi:10.3897/phytokeys.7.2022)
Supplement: XML Treatment for Elatostema pleiophlebium [file phytokeys.7.2022-treatment1.xml]

<!DOCTYPE tp:taxon-treatment
  PUBLIC "-//TaxonX//DTD Taxonomic Treatment Publishing DTD v0 20100105//EN" "tax-treatment-NSO.dtd">
<tp:taxon-treatment xmlns:tp="http://www.plazi.org/taxpub"><tp:treatment-meta><mixed-citation publication-type="journal"><person-group><name><surname>Wu</surname><given-names>Zeng-Yuan</given-names></name><name><surname>Wang</surname><given-names>Wen-Tsai</given-names></name><name><surname>Wang</surname><given-names>Hong</given-names></name><name><surname>Li</surname><given-names>De-Zhu</given-names></name></person-group><article-title>Two new species of 
                    <italic>Elatostema</italic> (Urticaceae) from southeast Yunnan, China
                </article-title><source>PhytoKeys</source><day>29</day><month>11</month><year>2011</year><volume>2011</volume><issue>7</issue><fpage>57</fpage><lpage>62</lpage><pub-id pub-id-type="doi">10.3897/phytokeys.7.2022</pub-id></mixed-citation></tp:treatment-meta><tp:nomenclature><tp:taxon-name>
                        <tp:taxon-name-part taxon-name-part-type="genus">Elatostema</tp:taxon-name-part>
                        <tp:taxon-name-part taxon-name-part-type="species">pleiophlebium</tp:taxon-name-part>
                    <object-id xmlns:xlink="http://www.w3.org/1999/xlink" xlink:type="simple">urn:lsid:ipni.org:names:77116005-1</object-id>
                    <object-id xmlns:xlink="http://www.w3.org/1999/xlink" xlink:type="simple">http://species-id.net/wiki/Elatostema_pleiophlebium</object-id>
                    </tp:taxon-name><tp:taxon-authority>W.T.Wang &amp; Zeng Y.Wu,</tp:taxon-authority><tp:taxon-status xmlns:xlink="http://www.w3.org/1999/xlink" xlink:type="simple">sp. nov.</tp:taxon-status><xref ref-type="fig" rid="F1">Fig. 1F–I</xref><xref ref-type="fig" rid="F2">2A–C</xref></tp:nomenclature><tp:treatment-sec sec-type="Latin"><title>Latin</title><p>Ob foliorum nervos laterales plures et capitula staminata 6-bracteata glabra species nova haec est fortasse affinis <italic><tp:taxon-name>Elatostema quinquecostato</tp:taxon-name></italic> W.T.Wang, quod caulibus strigosis, foliis apice cuspidatis supra hispidis subtus strigosis nervos laterales utrinsecus usque ad 12-14 ferentibus, capituli staminati bracteis duabus exteris dorso 5-costatis et infra apicem breviter corniculatis praeclare differt.</p></tp:treatment-sec><tp:treatment-sec sec-type="Type"><title>Type.</title><p>China. Yunnan, Hekou county, Nanxi village, Sanchahe river, <named-content xmlns:xlink="http://www.w3.org/1999/xlink" content-type="dwc:verbatimCoordinates" xlink:type="simple">22°41'4"N, 103°59'26"E</named-content>, 388 m, 01 Aug. 2010, Z. Y. Wu 10181 (Holotype: PE!; Isotype: PE!); the same locality, 01 Aug. 2010, Z. Y. Wu 10186 (Paratype: KUN!).</p></tp:treatment-sec><tp:treatment-sec sec-type="Description"><title>Description.</title><p>Perennial herb. Stems erect, 30-50 cm tall, glabrous, unbranched. Stipules narrowly lanceolate or lanceolate, 5–14 × 1.5–3 mm, with cystoliths 0.5–0.7 mm long, apex pungent; leaves shortly petiolate, glabrous, petioles 3–17 mm long; leaf blade chartaceous, obliquely narrowly ovate, broadly oblong or elliptic, 10–20 × 4.5–7.2 cm, glabrous, adaxial surface with 1 broad, interrupted, white stripe along the mid vein, adaxial surface with dense cystoliths, conspicuous, bacilliform, 0.25–0.8 mm long, penninerved, narrow side with (4-) 7–10 lateral nerves, broad side with (5-) 7–11 lateral nerves, base obliquely cuneate, margin denticulate, apex acuminate, shortly acuminate or obtuse. Staminate capitula solitarily axillary, glabrous; peduncle ca. 1.5 mm long; receptacle broadly oblong, ca. 8 × 6 mm; bracts 6, 2-seriate, ovate or narrowly ovate, abaxially above longitudinally 1-ribbed, with rib apex extended into subulate horn-like projections, outer 2 opposite, larger, 4–5 × 9 mm, with apex projection 3 mm long, inner 4 smaller, 4–5 × 5–7 mm, apex projection 1–1.5 mm long; bracteoles membranous, numerous, semihyaline, above brownish, obtrapezoid or navicular, 2–3.2 × 0.6–2 mm, above slightly conduplicate, apex cucullate. Staminate flower buds subsessile, broadly obovoid, ca. 2 mm long, glabrous, apex 4-corniculate. Female flowers and achenes not known.<!--PageBreak--><!--PageBreak--></p></tp:treatment-sec><tp:treatment-sec sec-type="Ecology"><title>Ecology.</title><p><italic><tp:taxon-name>Elatostema pleiophlebium</tp:taxon-name></italic> is a forest understory herb. In the type locality, it occurs on wet ground in forest close to a river where it is associated with <italic><tp:taxon-name>Elatostema alnifolium</tp:taxon-name></italic> and some species of <italic><tp:taxon-name>Musa</tp:taxon-name></italic>, <italic><tp:taxon-name>Ficus</tp:taxon-name></italic> andPiperaceae.</p></tp:treatment-sec><tp:treatment-sec sec-type="Distribution and conservation status"><title>Distribution and conservation status.</title><p><italic><tp:taxon-name>Elatostema pleioph</tp:taxon-name></italic><italic>lebium</italic> is known only from the type locality near the Sanchahe river, Nanxi village, Hekou county, Yunnan. Consequently, it is probably an endemic species. A single population of a few hundred individuals was observed in an area of 1 km<sup>2</sup>. We believe therefore, that this new species is on the verge of extinction but we do not know if population size is stable or declining. Following the IUCN red list criteria (<xref ref-type="bibr" rid="B2">IUCN 2011</xref>), we propose to classify this species as critically endangered (CR B2ab (iii); C2b).</p></tp:treatment-sec><tp:treatment-sec sec-type="Similar species"><title>Similar species.</title><p><italic><tp:taxon-name>Elatostema pleiop</tp:taxon-name></italic><italic>h</italic><italic>lebium</italic> is a member of series Nanchuanensia W.T.Wang in sect. <italic><tp:taxon-name>Elatostema</tp:taxon-name></italic> (<xref ref-type="bibr" rid="B9">Wang 2011a</xref>). <italic><tp:taxon-name>Elatostema pleiophlebium</tp:taxon-name></italic> is similar to <italic><tp:taxon-name>Elatostema quinquecostatum</tp:taxon-name></italic> W.T.Wang in having numerous lateral leaf nerves and a staminate capitulum involucre formed of six glabrous bracts. <italic><tp:taxon-name>Elatostema quinquecostatum</tp:taxon-name></italic> differs from <italic><tp:taxon-name>Elatostema pleiophlebium</tp:taxon-name></italic> in having stems with strigose hairs, cuspidate leaf apices, hirsute adaxial leaf surface, strigose abaxial leaf surfaces, bearing ca. 12–14 nerves, the outer 2 staminate bracts abaxially longitudinally 5-ribbed and short coniculate below apex (<xref ref-type="bibr" rid="B4">Wang 1995</xref>).</p></tp:treatment-sec><tp:treatment-sec sec-type="Etymology"><title>Etymology.</title><p>The epithet ‘pleiophlebium' refers to the numerous lateral nerves characteristic of the leaves of this species.</p><fig id="F1" position="float" orientation="portrait"><label>Figure 1.</label><caption><p><bold>A–E</bold> <italic><tp:taxon-name>Elatostema malipoense</tp:taxon-name></italic>W. T. Wang &amp; Zeng Y. Wu. <bold>A</bold> Upper part of flowering pistillate stem <bold>B</bold> pistillate capitulum, seen from below <bold>C</bold> two pistillate involucral bracts <bold>D</bold> pistillatate bracteoles and pistillate flower <bold>E</bold> achene, (based on Z. Y. Wu 10347). <bold>F–I</bold> <italic><tp:taxon-name>Elatostema pleiophlebium</tp:taxon-name></italic> W.T.Wang &amp; Zeng Y.Wu. <bold>F</bold> upper cauline leaf <bold>G</bold> staminate capitulum <bold>H</bold> staminate bracteole <bold>I</bold> staminate bracteoles and staminate flower bud, (based on Z. Y. Wu 10181).</p></caption><graphic xmlns:xlink="http://www.w3.org/1999/xlink" xlink:href="PhytoKeys-007-057-g001.jpg" position="float" orientation="portrait" xlink:type="simple"/></fig></tp:treatment-sec><tp:treatment-sec><!--Section generated to contain objects referenced in tp:taxon-treatment.--><fig id="F2" position="float" orientation="portrait"><label>Figure 2.</label><caption><p><bold>A–C</bold> <italic><tp:taxon-name>Elatostema pleiophlebium</tp:taxon-name></italic> W.T.Wang &amp; Zeng Y.Wu. <bold>A</bold> Specimen <bold>B</bold> staminate bracteole <bold>C</bold> stipule <bold>D–G</bold> <italic><tp:taxon-name>Elatostema malipoense</tp:taxon-name></italic> W.T.Wang &amp; Zeng Y.Wu. <bold>D</bold> pistillate capitulum, seen from below <bold>E</bold> pistillate involucral bracts <bold>F</bold> pistillate bracteoles <bold>G</bold> achenes.</p></caption><graphic xmlns:xlink="http://www.w3.org/1999/xlink" xlink:href="PhytoKeys-007-057-g002.jpg" position="float" orientation="portrait" xlink:type="simple"/></fig></tp:treatment-sec><ref-list><ref id="B2"><mixed-citation xmlns:xlink="http://www.w3.org/1999/xlink" xlink:type="simple"><person-group><name name-style="western"><surname>IUCN</surname><given-names>Standards and Petitions Subcommittee</given-names></name></person-group> (<year>2011</year>)<source> Guidelines for Using the IUCN Red List Categories and Criteria. Version 9.0. Prepared by the Standards and Petitions Subcommittee.</source></mixed-citation></ref><ref id="B9"><mixed-citation xmlns:xlink="http://www.w3.org/1999/xlink" xlink:type="simple"><person-group><name name-style="western"><surname>Wang</surname><given-names>WT</given-names></name></person-group> (<year>2011a</year>)<source> Nova Classificatio Specierum Sinicarum <italic>Elatostematis</italic> (Urticaceae). Guihaia In press.</source></mixed-citation></ref><ref id="B4"><mixed-citation xmlns:xlink="http://www.w3.org/1999/xlink" xlink:type="simple"><person-group><name name-style="western"><surname>Wang</surname><given-names>WT</given-names></name></person-group> (<year>1995</year>)<article-title> <italic>Elatostema</italic>.</article-title> In: <person-group><name name-style="western"><surname>Wang</surname><given-names>WT</given-names></name><name name-style="western"><surname>Chen C</surname><given-names>J</given-names></name></person-group> (<role>Eds</role>). <issue-title>Flora Reipubl.</issue-title><source>Pop. Sin. Vol. 23. Science Press</source>: <fpage>187</fpage>-<lpage>317</lpage>.</mixed-citation></ref></ref-list></tp:taxon-treatment>
