# Supplementary material for: Two new species of Elatostema (Urticaceae) from southeast Yunnan, China
Source: PhytoKeys. 2011 Nov 29;(7):57–62. doi: 10.3897/phytokeys.7.2022 (PMC3261043; doi:10.3897/phytokeys.7.2022)
Supplement: XML Treatment for Elatostema malipoense [file phytokeys.7.2022-treatment2.xml]

<!DOCTYPE tp:taxon-treatment
  PUBLIC "-//TaxonX//DTD Taxonomic Treatment Publishing DTD v0 20100105//EN" "tax-treatment-NSO.dtd">
<tp:taxon-treatment xmlns:tp="http://www.plazi.org/taxpub"><tp:treatment-meta><mixed-citation publication-type="journal"><person-group><name><surname>Wu</surname><given-names>Zeng-Yuan</given-names></name><name><surname>Wang</surname><given-names>Wen-Tsai</given-names></name><name><surname>Wang</surname><given-names>Hong</given-names></name><name><surname>Li</surname><given-names>De-Zhu</given-names></name></person-group><article-title>Two new species of 
                    <italic>Elatostema</italic> (Urticaceae) from southeast Yunnan, China
                </article-title><source>PhytoKeys</source><day>29</day><month>11</month><year>2011</year><volume>2011</volume><issue>7</issue><fpage>57</fpage><lpage>62</lpage><pub-id pub-id-type="doi">10.3897/phytokeys.7.2022</pub-id></mixed-citation></tp:treatment-meta><tp:nomenclature><tp:taxon-name>
                        <tp:taxon-name-part taxon-name-part-type="genus">Elatostema</tp:taxon-name-part>
                        <tp:taxon-name-part taxon-name-part-type="species">malipoense</tp:taxon-name-part>
                    <object-id xmlns:xlink="http://www.w3.org/1999/xlink" xlink:type="simple">urn:lsid:ipni.org:names:77116006-1</object-id>
                    <object-id xmlns:xlink="http://www.w3.org/1999/xlink" xlink:type="simple">http://species-id.net/wiki/Elatostema_malipoense</object-id>
                    </tp:taxon-name><tp:taxon-authority>W.T.Wang &amp; Zeng Y.Wu,</tp:taxon-authority><tp:taxon-status xmlns:xlink="http://www.w3.org/1999/xlink" xlink:type="simple">sp. nov.</tp:taxon-status><xref ref-type="fig" rid="F1">Figs 1A–E</xref><xref ref-type="fig" rid="F2">2D–G</xref></tp:nomenclature><tp:treatment-sec sec-type="Latin"><title>Latin</title><p>Ob folia penninervia et capituli pistillati bracteas numerosas apice corniculatas species nova haec est similis <italic><tp:taxon-name>Elatostema pseudobrachyodonto</tp:taxon-name></italic> W.T.Wang, quod foliis supra puberulis, capituli pistillati receptaculo glabro, bractearum pistillatarum cornibus apicalibus majoribus 1.5-2 mm longis, bracteolis pistillatis viridibus minoribus 0.3–0.6 mm longis apice breviter ciliatis, acheniis longitudinaliter 4-costatis valde recedit.</p></tp:treatment-sec><tp:treatment-sec sec-type="Type"><title>Type.</title><p>China. Yunnan, Malipo county, Xiajinchang village Yunling, <named-content xmlns:xlink="http://www.w3.org/1999/xlink" content-type="dwc:verbatimCoordinates" xlink:type="simple">23°10'6"N, 104°49'50"E</named-content>, 1613 m, 05 Aug. 2010, Z. Y. Wu 10347 (Holotype: PE!; Isotype: KUN!).</p></tp:treatment-sec><tp:treatment-sec sec-type="Description"><title>Description.</title><p>Perennial herb. Stems erect, 30-50 cm tall, above sparsely short- puberulous near the node, unbranched. Stipules subulate or narrowly triangular, 0.1–0.2 mm long; leaves shortly petiolate, glabrous, petioles 1–6 mm long; leaf blade subchartaceous, obliquely oblong or narrowly obovate-oblong, 11–15 × 3–3.5 cm, both surfaces densely short strigose, cystoliths conspicuous, dense, bacilliform, 0.1–0.2 mm long, penninerved, lateral nerves 5–7-paired, base obliquely cuneate, apex cuspidate (entire), margin denticulate. Pistillate capitula solitarily axillary; peduncle ca. 8 mm long, short-puberulous; receptacle subquadrate or broadly oblong, 10–15 × 10–15 mm, 4-lobulate or irregularly 4–6-lobulate, short-puberulous; bracts ca. 75, deltoid or depressed-deltoid, 0.5–0.6 × 0.5–0.7 mm, ciliate, abaxial surface short-puberulous, <!--PageBreak-->apex with a subulate horn-like projections, 0.7–1 mm long; bracteoles membranous, whitish, semihyaline, narrowly obovate or oblanceolate, 0.5–1 mm long, apically long ciliate. Pistillate flower subsessile, tepals absent; pistil 0.8 mm long, ovary green, 3.5 mm long, stigma penicillate, ca. 4.5 mm long. Achenes ovoid, 0.6–0.7 × 0.4 mm, densely tuberculate. Staminate capitula not seen.</p></tp:treatment-sec><tp:treatment-sec sec-type="Ecology"><title>Ecology.</title><p><italic><tp:taxon-name>Elatostema malipoense</tp:taxon-name></italic> is a scattered understory herb growing in moist clay soils in shady sites or near ravines at an altitude of ca. 1600 m, associated with <italic><tp:taxon-name>Pilea insolens</tp:taxon-name></italic> and some species of <italic><tp:taxon-name>Ficus</tp:taxon-name></italic>.</p></tp:treatment-sec><tp:treatment-sec sec-type="Distribution and conversation status"><title>Distribution and conversation status.</title><p><italic><tp:taxon-name>Elatostema malipoense</tp:taxon-name></italic> is an endemic species and has only been collected from the type locality around Xiajinchang village Yunling, Malipo county, Yunnan, where a population of ca. 200 individuals was observed in an area of 1 km<sup>2</sup>. According to IUCN red list criteria (<xref ref-type="bibr" rid="B2">IUCN 2011</xref>), this new species should be classified as critically endangered (CR B2ab (iii); C2b).</p></tp:treatment-sec><tp:treatment-sec sec-type="Similar species"><title>Similar species.</title><p><italic><tp:taxon-name>Elatostema malipoense</tp:taxon-name></italic> is a member of sect. <italic><tp:taxon-name>Elatostema</tp:taxon-name></italic> (<xref ref-type="bibr" rid="B9">Wang 2011a</xref>). In having penninerved leaves and a pistillate capitulum with numerous corniculate involucral bracts, <italic><tp:taxon-name>Elatostema malipoense</tp:taxon-name></italic> resembles <italic><tp:taxon-name>Elatostema pseudobrachyodontum</tp:taxon-name></italic> W.T.Wang. <italic><tp:taxon-name>Elatostema pseudobrachyodontum</tp:taxon-name></italic> differs from <italic><tp:taxon-name>Elatostema malipoense</tp:taxon-name></italic> in having short-puberulous adaxial surface of the leaf blade, glabrous pistillate receptacles, pistillate bracts 1.5-2 mm long, and corniculate, pistillate bracteoles are green, 0.3-0.6<!--PageBreak--> mm long, apex short-ciliate at the apex and achenes that are longitudinally 4-ribbed (<xref ref-type="bibr" rid="B4">Wang 1995</xref>).</p></tp:treatment-sec><tp:treatment-sec sec-type="Etymology"><title>Etymology.</title><p>The species epithet ‘malipoense' is derived from the name of the type locality, Malipo County, Yunnan Province, China.</p><fig id="F2" position="float" orientation="portrait"><label>Figure 2.</label><caption><p><bold>A–C</bold> <italic><tp:taxon-name>Elatostema pleiophlebium</tp:taxon-name></italic> W.T.Wang &amp; Zeng Y.Wu. <bold>A</bold> Specimen <bold>B</bold> staminate bracteole <bold>C</bold> stipule <bold>D–G</bold> <italic><tp:taxon-name>Elatostema malipoense</tp:taxon-name></italic> W.T.Wang &amp; Zeng Y.Wu. <bold>D</bold> pistillate capitulum, seen from below <bold>E</bold> pistillate involucral bracts <bold>F</bold> pistillate bracteoles <bold>G</bold> achenes.</p></caption><graphic xmlns:xlink="http://www.w3.org/1999/xlink" xlink:href="PhytoKeys-007-057-g002.jpg" position="float" orientation="portrait" xlink:type="simple"/></fig></tp:treatment-sec><tp:treatment-sec><!--Section generated to contain objects referenced in tp:taxon-treatment.--><fig id="F1" position="float" orientation="portrait"><label>Figure 1.</label><caption><p><bold>A–E</bold> <italic><tp:taxon-name>Elatostema malipoense</tp:taxon-name></italic>W. T. Wang &amp; Zeng Y. Wu. <bold>A</bold> Upper part of flowering pistillate stem <bold>B</bold> pistillate capitulum, seen from below <bold>C</bold> two pistillate involucral bracts <bold>D</bold> pistillatate bracteoles and pistillate flower <bold>E</bold> achene, (based on Z. Y. Wu 10347). <bold>F–I</bold> <italic><tp:taxon-name>Elatostema pleiophlebium</tp:taxon-name></italic> W.T.Wang &amp; Zeng Y.Wu. <bold>F</bold> upper cauline leaf <bold>G</bold> staminate capitulum <bold>H</bold> staminate bracteole <bold>I</bold> staminate bracteoles and staminate flower bud, (based on Z. Y. Wu 10181).</p></caption><graphic xmlns:xlink="http://www.w3.org/1999/xlink" xlink:href="PhytoKeys-007-057-g001.jpg" position="float" orientation="portrait" xlink:type="simple"/></fig></tp:treatment-sec><ref-list><ref id="B2"><mixed-citation xmlns:xlink="http://www.w3.org/1999/xlink" xlink:type="simple"><person-group><name name-style="western"><surname>IUCN</surname><given-names>Standards and Petitions Subcommittee</given-names></name></person-group> (<year>2011</year>)<source> Guidelines for Using the IUCN Red List Categories and Criteria. Version 9.0. Prepared by the Standards and Petitions Subcommittee.</source></mixed-citation></ref><ref id="B9"><mixed-citation xmlns:xlink="http://www.w3.org/1999/xlink" xlink:type="simple"><person-group><name name-style="western"><surname>Wang</surname><given-names>WT</given-names></name></person-group> (<year>2011a</year>)<source> Nova Classificatio Specierum Sinicarum <italic>Elatostematis</italic> (Urticaceae). Guihaia In press.</source></mixed-citation></ref><ref id="B4"><mixed-citation xmlns:xlink="http://www.w3.org/1999/xlink" xlink:type="simple"><person-group><name name-style="western"><surname>Wang</surname><given-names>WT</given-names></name></person-group> (<year>1995</year>)<article-title> <italic>Elatostema</italic>.</article-title> In: <person-group><name name-style="western"><surname>Wang</surname><given-names>WT</given-names></name><name name-style="western"><surname>Chen C</surname><given-names>J</given-names></name></person-group> (<role>Eds</role>). <issue-title>Flora Reipubl.</issue-title><source>Pop. Sin. Vol. 23. Science Press</source>: <fpage>187</fpage>-<lpage>317</lpage>.</mixed-citation></ref></ref-list></tp:taxon-treatment>
